# Supplementary material for: A chromosome-level genome assembly of Artocarpus nanchuanensis (Moraceae), an extremely endangered fruit tree
Source: Gigascience. 2022 Jun 14;11:giac042. doi: 10.1093/gigascience/giac042 (PMC9197682; doi:10.1093/gigascience/giac042)
Supplement: giac042_Supplemental_Figures_and_Tables [file giac042_supplemental_figures_and_tables.zip]

Archive with 2 entries (2 files):
- supplementary figure 2-6.docx
- Supplementary table 2-6.docx
